# Supplementary material for: Aedes albopictus and Aedes flavopictus (Diptera: Culicidae) pre-imaginal abundance patterns are associated with different environmental factors along an altitudinal gradient
Source: Curr Res Insect Sci. 2020 Oct 15;1:100001. doi: 10.1016/j.cris.2020.100001 (PMC9387439; doi:10.1016/j.cris.2020.100001)
Supplement: Supplementary file 2 [file mmc2.zip › mmc2.xlsx]

## Sheet: Info
This Excel file contains raw data used by Chaves and Friberg 2020
Aedes albopictus and Aedes flavopictus (Diptera: Culicidae) pre-imaginal abundance
patterns are associated with different environmental factors along an altitudinal
gradient
Published in Current Research in Research Science
The sheet spatial data contains Data used in Figures 1 to 3. Each Row has data for each ovitrap.
X	Longitude in Degrees
Y	Latitude in Degrees
flavo	Total Abundance of Aedes flavopictus during the study period. It adds to 585.
albo	Total Abundance of Aedes albopictus during the study period. It adds to 114.
Dry	Number of Times an ovitrap became naturally dry
Removed	Number of Times an ovitrapwas not considered by being removed either by Vandalism or Natural reasons
Water	Ovitrap sampling effort, number of times ovitraps had water when sampled
opensd	Standard deviation of canopy openness
Elev	Elevation in m
disurbanland	Closest distance to Urban Land Use in m
All spatial data have been previously published in:
Chaves, L.F., Friberg, M.D., Jian, J.-Y., Moji, K., 2019. Landscape and Environmental Factors Influencing Stage Persistence and Abundance of the Bamboo Mosquito, Tripteroides bambusa (Diptera: Culicidae), across an Altitudinal Gradient. Insects 10, 41
The sheet temporal data contains data used in figure 4. Each row corresponds to each biweek of sampling
flavo	Biweekly Abundance of Aedes flavopictus during the study period. It adds to 585.
albo	Biweekly Abundance of Aedes albopictus during the study period. It adds to 114.
traps	Biweekly sampling effort. It adds to 1356
All other temporal data have been previously published in the supplementary online material of the following papers:
Chaves, L.F., Moji, K., 2018. Density Dependence, Landscape, and Weather Impacts on Aquatic Aedes japonicus japonicus (Diptera: Culicidae) Abundance Along an Urban Altitudinal Gradient. Journal of Medical Entomology 55, 329-341.
Chaves, L.F., Friberg, M.D., Moji, K., 2020. Synchrony of globally invasive Aedes spp. immature mosquitoes along an urban altitudinal gradient in their native range. Science of The Total Environment 734C, 139365.

## Sheet: Spatialdata
X	Y	flavo	albo	Dry	Removed	Water	opensd	Elev	disurbanland
129.877	32.7762	11	16	1	0	53	2.89973	109.43	0
129.877	32.7766	5	43	2	0	52	26.4852	129.65	0
129.877	32.7768	8	10	0	0	54	1.87326	140.58	0
129.877	32.7771	14	0	0	0	54	0.894888	149.95	12.7256
129.877	32.7773	3	0	0	0	54	6.58619	160.57	53.1781
129.878	32.7773	1	0	0	3	51	14.8419	169.58	65.0283
129.88	32.7788	3	25	0	3	51	2.75281	178.21	19.3553
129.88	32.7785	20	15	0	3	51	1.26125	191.51	64.4291
129.879	32.7774	2	0	1	0	53	0.490875	194.27	90.8648
129.88	32.7783	15	0	0	9	45	0.649994	196.17	80.5714
129.879	32.7775	45	0	0	3	51	1.86099	206.32	125.171
129.88	32.7782	36	5	0	3	51	6.34204	206.49	98.136
129.88	32.7781	23	0	0	3	51	3.30364	209.4	109.496
129.88	32.7778	8	0	0	0	54	2.83947	222.64	141.774
129.879	32.7775	14	0	1	9	44	2.56043	227.92	162.761
129.88	32.7777	9	0	0	9	45	1.20303	229.21	161.186
129.88	32.7774	28	0	0	0	54	1.27747	239.52	194.303
129.88	32.7771	21	0	9	3	42	3.23693	246.39	233.322
129.88	32.7771	32	0	0	3	51	2.35902	261.88	243.138
129.881	32.7768	30	0	0	3	51	2.57994	280.8	290.981
129.882	32.776	35	0	0	3	51	1.79671	291.32	370.788
129.882	32.7758	25	0	1	0	53	2.18087	300.08	387.269
129.882	32.7756	56	0	0	0	54	3.19498	311.66	401.378
129.883	32.7736	33	0	18	0	36	0.731688	311.71	566.897
129.883	32.774	84	0	0	0	54	2.24403	317.93	522.396
129.883	32.775	17	0	8	3	43	1.24036	319.15	444.84
129.883	32.7745	7	0	1	0	53	2.38615	330	492.387

## Sheet: Temporaldata
albo	flavo	traps
0	7	27
0	22	27
0	11	27
6	43	27
10	27	27
4	1	27
7	6	27
0	5	27
2	3	27
0	0	27
0	0	27
0	0	26
0	1	26
0	0	26
0	0	26
0	0	24
0	0	24
0	0	25
0	0	24
0	0	22
0	0	26
0	7	27
1	10	26
3	11	27
10	11	27
7	21	27
2	22	27
5	44	27
1	27	27
2	62	27
7	17	27
8	9	27
6	19	27
7	6	27
2	5	27
0	0	27
0	0	25
0	0	23
0	1	25
0	1	25
0	1	25
0	0	26
0	0	25
0	0	25
0	0	27
0	0	23
0	5	24
0	22	22
4	49	24
2	53	24
3	32	24
6	2	13
4	9	13
5	13	13
